# Supplementary material for: Risk of Ixodes ricinus Bites in a Population of Forestry Workers in an Endemic Region in France
Source: Pathogens. 2024 Aug 16;13(8):696. doi: 10.3390/pathogens13080696 (PMC11357543; doi:10.3390/pathogens13080696)
Supplement: Supplementary file 1 [file pathogens-13-00696-s001.zip]

Archive with 1 entries (1 files):
- pathogens-3006951-supplementary.xlsx
