# Supplementary material for: Risk of Ixodes ricinus Bites in a Population of Forestry Workers in an Endemic Region in France
Source: Pathogens. 2024 Aug 16;13(8):696. doi: 10.3390/pathogens13080696 (PMC11357543; doi:10.3390/pathogens13080696)
Supplement: Supplementary file 1 [file pathogens-13-00696-s001.zip › pathogens-3006951-supplementary.xlsx]

## Sheet: Feuil1
	Day of the month		2015																																						2016
		May						June							July								August					October					November				December				January				February				March
		7	12	19	21	26	28	4	9	11	16	18	23	25	2	7	9	16	21	23	28	30	4	6	20	25	27	6	8	13	15	29	5	12	17	19	3	8	10	15	7	14	26	28	4	11	18	25	15
	Time of exposure (H)	4	4	4	4	4	4	7	4	4	4	4	4	4	8	4	4	4	2	4	4	4	4	4	4	4	4	4	4	4	4	4	4	4	4	7	4	4	4	4	4	4	4	7	4	4	4	4	4
	Participant N°
	1C	0	0	0	0	0		0		1						0	0	0	0	0		0							0	0	0		0	0	0	0		0				0		0			0	0	0
	1F	0	0	0	0	0		0		0						0	0	1	0	0		0							0	0	0		0	0	0	0		0				0		0			0	0	0
	2C		0	0		0				0	0	0	3	0	6	0	0	0	0	0		0	0	0	0	0	0		0					0				0		0			0	0		0
	2F		0	0		0				2	1	0	0	0	2	0	0	0	0	0		0	0	0	0	0	0		0					0				0		1			0	0		0
	3C			0		3		0	1		0	0	1					0	0		1	0	0	0				0		0		0	0	0	0	0	0		0		0	0	0	0	0		0	0	0
	3F			0		0		1	0		0	1	1					0	0		2		0	0				0		0		0	0	0	0	0	0		0		0	0	0	0	0		0	0	0
	4C		0	2		0	1	0	0						0	2	0		0	0					0	1	0	0	0		0	0			0	0									0	0		1
	4F		0	0		0	2	0	0						0	1	1		0	0					0	0	0	0	0		0	0			0	0									0	0		0
	5C	3	0		0	1	0	1	3		0				4	0	0	0	0	1	2	0					0	0	0			0	0			0	0		0
	5F	0	0		1	0	1	0	0		1				2	1	0	0	0	0	1	0					0	0	0			1	0			0	0		0
	6C				0		0	0		0	0	0	0	0		0	0	0	0	0	0	0			0	0	0
	6F				0		0	0		0	0	0	0	0		0	0	0	0	0	0	0			0	0	0
	7C	0	0		0					0			0	0	0			0	0	0	0	0	0	0					0	0				0	0			0		0		0		0		0			0
	7F	0	0		0					0			0	0	0			0	0	0	1	0	1	0					0	0				0	0			0		0		0		0		0			0
	Table S1 :Details for the outings for hammering with the date of the month, the number of hours spent in the ecosystem, number of participants per outing.
[truncated: 26 more columns]
